# Supplementary material for: A natural constant predicts survival to maximum age
Source: Commun Biol. 2021 May 31;4:641. doi: 10.1038/s42003-021-02172-4 (PMC8166855; doi:10.1038/s42003-021-02172-4)
Supplement: Supplementary file 4 — Supplementary Data 1 [file 42003_2021_2172_MOESM4_ESM.xlsx]

## Sheet: Data
Class	Scientific name	Common name	P	Source
Elasmobranchii	Carcharhinus limbatus	Blacktip shark	0.012743	Dureuil, M., Aeberhard, W. H., Burnett, K. A., Hueter, R. E., Tyminski, J. P. & Worm, B. (accepted) Unified natural mortality estimation for teleosts and elasmobranchs. Mar. Ecol. Prog. Ser. https://doi.org/10.3354/meps13704.
Elasmobranchii	Carcharhinus plumbeus	Sandbar shark	0.059003	Dureuil, M., Aeberhard, W. H., Burnett, K. A., Hueter, R. E., Tyminski, J. P. & Worm, B. (accepted) Unified natural mortality estimation for teleosts and elasmobranchs. Mar. Ecol. Prog. Ser. https://doi.org/10.3354/meps13704.
Elasmobranchii	Rhizoprionodon taylori	Australian sharpnose shark	0.0189519	Dureuil, M., Aeberhard, W. H., Burnett, K. A., Hueter, R. E., Tyminski, J. P. & Worm, B. (accepted) Unified natural mortality estimation for teleosts and elasmobranchs. Mar. Ecol. Prog. Ser. https://doi.org/10.3354/meps13704.
Elasmobranchii	Sphyrna tiburo	Bonnethead	0.007697	Dureuil, M., Aeberhard, W. H., Burnett, K. A., Hueter, R. E., Tyminski, J. P. & Worm, B. (accepted) Unified natural mortality estimation for teleosts and elasmobranchs. Mar. Ecol. Prog. Ser. https://doi.org/10.3354/meps13704.
Elasmobranchii	Galeorhinus galeus	School Shark	0.00874389	Dureuil, M., Aeberhard, W. H., Burnett, K. A., Hueter, R. E., Tyminski, J. P. & Worm, B. (accepted) Unified natural mortality estimation for teleosts and elasmobranchs. Mar. Ecol. Prog. Ser. https://doi.org/10.3354/meps13704.
Elasmobranchii	Mustelus antarcticus	Gummy shark	0.0124442	Dureuil, M., Aeberhard, W. H., Burnett, K. A., Hueter, R. E., Tyminski, J. P. & Worm, B. (accepted) Unified natural mortality estimation for teleosts and elasmobranchs. Mar. Ecol. Prog. Ser. https://doi.org/10.3354/meps13704.
Elasmobranchii	Heterodontus portusjacksoni	Port Jackson Shark	0.0947607	Dureuil, M., Aeberhard, W. H., Burnett, K. A., Hueter, R. E., Tyminski, J. P. & Worm, B. (accepted) Unified natural mortality estimation for teleosts and elasmobranchs. Mar. Ecol. Prog. Ser. https://doi.org/10.3354/meps13704.
Elasmobranchii	Lamna nasus	Porbeagle	0.0273237	Dureuil, M., Aeberhard, W. H., Burnett, K. A., Hueter, R. E., Tyminski, J. P. & Worm, B. (accepted) Unified natural mortality estimation for teleosts and elasmobranchs. Mar. Ecol. Prog. Ser. https://doi.org/10.3354/meps13704.
Elasmobranchii	Urolophus paucimaculatus	White spotted stingaree	0.0182243	Dureuil, M., Aeberhard, W. H., Burnett, K. A., Hueter, R. E., Tyminski, J. P. & Worm, B. (accepted) Unified natural mortality estimation for teleosts and elasmobranchs. Mar. Ecol. Prog. Ser. https://doi.org/10.3354/meps13704.
Elasmobranchii	Leucoraja ocellata	Winter skate	0.0699482	Dureuil, M., Aeberhard, W. H., Burnett, K. A., Hueter, R. E., Tyminski, J. P. & Worm, B. (accepted) Unified natural mortality estimation for teleosts and elasmobranchs. Mar. Ecol. Prog. Ser. https://doi.org/10.3354/meps13704.
Elasmobranchii	Squalus acanthias	Spiny dogfish	0.0210154	Dureuil, M., Aeberhard, W. H., Burnett, K. A., Hueter, R. E., Tyminski, J. P. & Worm, B. (accepted) Unified natural mortality estimation for teleosts and elasmobranchs. Mar. Ecol. Prog. Ser. https://doi.org/10.3354/meps13704.
Elasmobranchii	Squalus suckleyi	Pacific Spiny Dogfish	0.0352693	Dureuil, M., Aeberhard, W. H., Burnett, K. A., Hueter, R. E., Tyminski, J. P. & Worm, B. (accepted) Unified natural mortality estimation for teleosts and elasmobranchs. Mar. Ecol. Prog. Ser. https://doi.org/10.3354/meps13704.
Actinopterygii	Hyporhamphus melanochir	Garfish	0.0190631	Dureuil, M., Aeberhard, W. H., Burnett, K. A., Hueter, R. E., Tyminski, J. P. & Worm, B. (accepted) Unified natural mortality estimation for teleosts and elasmobranchs. Mar. Ecol. Prog. Ser. https://doi.org/10.3354/meps13704.
Actinopterygii	Brevoortia patronus	Gulf menhaden	0.00636233	Dureuil, M., Aeberhard, W. H., Burnett, K. A., Hueter, R. E., Tyminski, J. P. & Worm, B. (accepted) Unified natural mortality estimation for teleosts and elasmobranchs. Mar. Ecol. Prog. Ser. https://doi.org/10.3354/meps13704.
Actinopterygii	Brevoortia tyrannus	Atlantic menhaden	0.0247235	Dureuil, M., Aeberhard, W. H., Burnett, K. A., Hueter, R. E., Tyminski, J. P. & Worm, B. (accepted) Unified natural mortality estimation for teleosts and elasmobranchs. Mar. Ecol. Prog. Ser. https://doi.org/10.3354/meps13704.
Actinopterygii	Sardinella longiceps	Indian oil sardine	0.0685632	Dureuil, M., Aeberhard, W. H., Burnett, K. A., Hueter, R. E., Tyminski, J. P. & Worm, B. (accepted) Unified natural mortality estimation for teleosts and elasmobranchs. Mar. Ecol. Prog. Ser. https://doi.org/10.3354/meps13704.
Actinopterygii	Sardinops sagax	Pilchard	0.0320647	Dureuil, M., Aeberhard, W. H., Burnett, K. A., Hueter, R. E., Tyminski, J. P. & Worm, B. (accepted) Unified natural mortality estimation for teleosts and elasmobranchs. Mar. Ecol. Prog. Ser. https://doi.org/10.3354/meps13704.
Actinopterygii	Engraulis japonicus	Japanese anchovy	0.0804596	Dureuil, M., Aeberhard, W. H., Burnett, K. A., Hueter, R. E., Tyminski, J. P. & Worm, B. (accepted) Unified natural mortality estimation for teleosts and elasmobranchs. Mar. Ecol. Prog. Ser. https://doi.org/10.3354/meps13704.
Actinopterygii	Trisopterus esmarkii	Norway pout	0.000139144	Dureuil, M., Aeberhard, W. H., Burnett, K. A., Hueter, R. E., Tyminski, J. P. & Worm, B. (accepted) Unified natural mortality estimation for teleosts and elasmobranchs. Mar. Ecol. Prog. Ser. https://doi.org/10.3354/meps13704.
Actinopterygii	Coryphaenoides rupestris	Roundnose grenadier	0.00609675	Dureuil, M., Aeberhard, W. H., Burnett, K. A., Hueter, R. E., Tyminski, J. P. & Worm, B. (accepted) Unified natural mortality estimation for teleosts and elasmobranchs. Mar. Ecol. Prog. Ser. https://doi.org/10.3354/meps13704.
Actinopterygii	Merluccius australis	Southern hake	0.0098528	Dureuil, M., Aeberhard, W. H., Burnett, K. A., Hueter, R. E., Tyminski, J. P. & Worm, B. (accepted) Unified natural mortality estimation for teleosts and elasmobranchs. Mar. Ecol. Prog. Ser. https://doi.org/10.3354/meps13704.
Actinopterygii	Hippocampus guttulatus	Long-snouted seahorse	0.00127961	Dureuil, M., Aeberhard, W. H., Burnett, K. A., Hueter, R. E., Tyminski, J. P. & Worm, B. (accepted) Unified natural mortality estimation for teleosts and elasmobranchs. Mar. Ecol. Prog. Ser. https://doi.org/10.3354/meps13704.
Actinopterygii	Benthosema glaciale	Glacier lantern fish	0.00369786	Dureuil, M., Aeberhard, W. H., Burnett, K. A., Hueter, R. E., Tyminski, J. P. & Worm, B. (accepted) Unified natural mortality estimation for teleosts and elasmobranchs. Mar. Ecol. Prog. Ser. https://doi.org/10.3354/meps13704.
Actinopterygii	Acanthurus bahianus	Ocean surgeonfish	0.0245481	Dureuil, M., Aeberhard, W. H., Burnett, K. A., Hueter, R. E., Tyminski, J. P. & Worm, B. (accepted) Unified natural mortality estimation for teleosts and elasmobranchs. Mar. Ecol. Prog. Ser. https://doi.org/10.3354/meps13704.
Actinopterygii	Acanthurus nigrofuscus	Brown surgeonfish	0.0320113	Dureuil, M., Aeberhard, W. H., Burnett, K. A., Hueter, R. E., Tyminski, J. P. & Worm, B. (accepted) Unified natural mortality estimation for teleosts and elasmobranchs. Mar. Ecol. Prog. Ser. https://doi.org/10.3354/meps13704.
Actinopterygii	Ammodytes marinus	Shetland sandeel	0.00334596	Dureuil, M., Aeberhard, W. H., Burnett, K. A., Hueter, R. E., Tyminski, J. P. & Worm, B. (accepted) Unified natural mortality estimation for teleosts and elasmobranchs. Mar. Ecol. Prog. Ser. https://doi.org/10.3354/meps13704.
Actinopterygii	Epigonus telescopus	Black cardinalfish	0.0291296	Dureuil, M., Aeberhard, W. H., Burnett, K. A., Hueter, R. E., Tyminski, J. P. & Worm, B. (accepted) Unified natural mortality estimation for teleosts and elasmobranchs. Mar. Ecol. Prog. Ser. https://doi.org/10.3354/meps13704.
Actinopterygii	Lichia amia	Leerfish	0.0376283	Dureuil, M., Aeberhard, W. H., Burnett, K. A., Hueter, R. E., Tyminski, J. P. & Worm, B. (accepted) Unified natural mortality estimation for teleosts and elasmobranchs. Mar. Ecol. Prog. Ser. https://doi.org/10.3354/meps13704.
Actinopterygii	Trachurus declivis	Jack mackerel	0.000165341	Dureuil, M., Aeberhard, W. H., Burnett, K. A., Hueter, R. E., Tyminski, J. P. & Worm, B. (accepted) Unified natural mortality estimation for teleosts and elasmobranchs. Mar. Ecol. Prog. Ser. https://doi.org/10.3354/meps13704.
Actinopterygii	Trachurus japonicus	Japanese jack mackerel	0.00708341	Dureuil, M., Aeberhard, W. H., Burnett, K. A., Hueter, R. E., Tyminski, J. P. & Worm, B. (accepted) Unified natural mortality estimation for teleosts and elasmobranchs. Mar. Ecol. Prog. Ser. https://doi.org/10.3354/meps13704.
Actinopterygii	Trachurus novaezelandiae	Yellowtail horse mackerel	0.0177152	Dureuil, M., Aeberhard, W. H., Burnett, K. A., Hueter, R. E., Tyminski, J. P. & Worm, B. (accepted) Unified natural mortality estimation for teleosts and elasmobranchs. Mar. Ecol. Prog. Ser. https://doi.org/10.3354/meps13704.
Actinopterygii	Champsocephalus gunnari	Mackerel icefish	0.0110352	Dureuil, M., Aeberhard, W. H., Burnett, K. A., Hueter, R. E., Tyminski, J. P. & Worm, B. (accepted) Unified natural mortality estimation for teleosts and elasmobranchs. Mar. Ecol. Prog. Ser. https://doi.org/10.3354/meps13704.
Actinopterygii	Nemadactylus macropterus	Tarakihi	0.0407622	Dureuil, M., Aeberhard, W. H., Burnett, K. A., Hueter, R. E., Tyminski, J. P. & Worm, B. (accepted) Unified natural mortality estimation for teleosts and elasmobranchs. Mar. Ecol. Prog. Ser. https://doi.org/10.3354/meps13704.
Actinopterygii	Glaucosoma buergeri	Pearl perch	0.0347353	Dureuil, M., Aeberhard, W. H., Burnett, K. A., Hueter, R. E., Tyminski, J. P. & Worm, B. (accepted) Unified natural mortality estimation for teleosts and elasmobranchs. Mar. Ecol. Prog. Ser. https://doi.org/10.3354/meps13704.
Actinopterygii	Amblygobius bynoensis	Bynoe goby	0.017824	Dureuil, M., Aeberhard, W. H., Burnett, K. A., Hueter, R. E., Tyminski, J. P. & Worm, B. (accepted) Unified natural mortality estimation for teleosts and elasmobranchs. Mar. Ecol. Prog. Ser. https://doi.org/10.3354/meps13704.
Actinopterygii	Amblygobius phalaena	Whitebarred goby	0.0141348	Dureuil, M., Aeberhard, W. H., Burnett, K. A., Hueter, R. E., Tyminski, J. P. & Worm, B. (accepted) Unified natural mortality estimation for teleosts and elasmobranchs. Mar. Ecol. Prog. Ser. https://doi.org/10.3354/meps13704.
Actinopterygii	Asterropteryx semipunctatus	Starry goby	0.00400777	Dureuil, M., Aeberhard, W. H., Burnett, K. A., Hueter, R. E., Tyminski, J. P. & Worm, B. (accepted) Unified natural mortality estimation for teleosts and elasmobranchs. Mar. Ecol. Prog. Ser. https://doi.org/10.3354/meps13704.
Actinopterygii	Gobius vittatus	Striped goby	0.0341327	Dureuil, M., Aeberhard, W. H., Burnett, K. A., Hueter, R. E., Tyminski, J. P. & Worm, B. (accepted) Unified natural mortality estimation for teleosts and elasmobranchs. Mar. Ecol. Prog. Ser. https://doi.org/10.3354/meps13704.
Actinopterygii	Istigobius decoratus	Decorated goby	0.00311404	Dureuil, M., Aeberhard, W. H., Burnett, K. A., Hueter, R. E., Tyminski, J. P. & Worm, B. (accepted) Unified natural mortality estimation for teleosts and elasmobranchs. Mar. Ecol. Prog. Ser. https://doi.org/10.3354/meps13704.
Actinopterygii	Istigobius goldmanni	Goldman's goby	0.0114378	Dureuil, M., Aeberhard, W. H., Burnett, K. A., Hueter, R. E., Tyminski, J. P. & Worm, B. (accepted) Unified natural mortality estimation for teleosts and elasmobranchs. Mar. Ecol. Prog. Ser. https://doi.org/10.3354/meps13704.
Actinopterygii	Valenciennea muralis	Mural goby	0.00887951	Dureuil, M., Aeberhard, W. H., Burnett, K. A., Hueter, R. E., Tyminski, J. P. & Worm, B. (accepted) Unified natural mortality estimation for teleosts and elasmobranchs. Mar. Ecol. Prog. Ser. https://doi.org/10.3354/meps13704.
Actinopterygii	Cheilinus undulatus	Humphead wrasse	0.0459202	Dureuil, M., Aeberhard, W. H., Burnett, K. A., Hueter, R. E., Tyminski, J. P. & Worm, B. (accepted) Unified natural mortality estimation for teleosts and elasmobranchs. Mar. Ecol. Prog. Ser. https://doi.org/10.3354/meps13704.
Actinopterygii	Lethrinus nebulosus	Spangled emperor	0.0276536	Dureuil, M., Aeberhard, W. H., Burnett, K. A., Hueter, R. E., Tyminski, J. P. & Worm, B. (accepted) Unified natural mortality estimation for teleosts and elasmobranchs. Mar. Ecol. Prog. Ser. https://doi.org/10.3354/meps13704.
Actinopterygii	Lutjanus adetii	Hussar	0.012491	Dureuil, M., Aeberhard, W. H., Burnett, K. A., Hueter, R. E., Tyminski, J. P. & Worm, B. (accepted) Unified natural mortality estimation for teleosts and elasmobranchs. Mar. Ecol. Prog. Ser. https://doi.org/10.3354/meps13704.
Actinopterygii	Lutjanus analis	Mutton snapper	0.00551656	Dureuil, M., Aeberhard, W. H., Burnett, K. A., Hueter, R. E., Tyminski, J. P. & Worm, B. (accepted) Unified natural mortality estimation for teleosts and elasmobranchs. Mar. Ecol. Prog. Ser. https://doi.org/10.3354/meps13704.
Actinopterygii	Lutjanus carponotatus	Spanish flag snapper	0.0258443	Dureuil, M., Aeberhard, W. H., Burnett, K. A., Hueter, R. E., Tyminski, J. P. & Worm, B. (accepted) Unified natural mortality estimation for teleosts and elasmobranchs. Mar. Ecol. Prog. Ser. https://doi.org/10.3354/meps13704.
Actinopterygii	Lutjanus erythropterus	Crimson snapper	0.00836248	Dureuil, M., Aeberhard, W. H., Burnett, K. A., Hueter, R. E., Tyminski, J. P. & Worm, B. (accepted) Unified natural mortality estimation for teleosts and elasmobranchs. Mar. Ecol. Prog. Ser. https://doi.org/10.3354/meps13704.
Actinopterygii	Lutjanus malabaricus	Scarlet seaperch	0.0377224	Dureuil, M., Aeberhard, W. H., Burnett, K. A., Hueter, R. E., Tyminski, J. P. & Worm, B. (accepted) Unified natural mortality estimation for teleosts and elasmobranchs. Mar. Ecol. Prog. Ser. https://doi.org/10.3354/meps13704.
Actinopterygii	Lutjanus quinquelineatus	Five-line snapper	0.0195555	Dureuil, M., Aeberhard, W. H., Burnett, K. A., Hueter, R. E., Tyminski, J. P. & Worm, B. (accepted) Unified natural mortality estimation for teleosts and elasmobranchs. Mar. Ecol. Prog. Ser. https://doi.org/10.3354/meps13704.
Actinopterygii	Lutjanus russelli	Moses perch	0.0443342	Dureuil, M., Aeberhard, W. H., Burnett, K. A., Hueter, R. E., Tyminski, J. P. & Worm, B. (accepted) Unified natural mortality estimation for teleosts and elasmobranchs. Mar. Ecol. Prog. Ser. https://doi.org/10.3354/meps13704.
Actinopterygii	Lutjanus vitta	Brownstripe red snapper	0.0274552	Dureuil, M., Aeberhard, W. H., Burnett, K. A., Hueter, R. E., Tyminski, J. P. & Worm, B. (accepted) Unified natural mortality estimation for teleosts and elasmobranchs. Mar. Ecol. Prog. Ser. https://doi.org/10.3354/meps13704.
Actinopterygii	Nemipterus japonicus	Japanese threadfin bream	0.133347	Dureuil, M., Aeberhard, W. H., Burnett, K. A., Hueter, R. E., Tyminski, J. P. & Worm, B. (accepted) Unified natural mortality estimation for teleosts and elasmobranchs. Mar. Ecol. Prog. Ser. https://doi.org/10.3354/meps13704.
Actinopterygii	Notothenia neglecta	Yellowbelly rockcod	0.00153381	Dureuil, M., Aeberhard, W. H., Burnett, K. A., Hueter, R. E., Tyminski, J. P. & Worm, B. (accepted) Unified natural mortality estimation for teleosts and elasmobranchs. Mar. Ecol. Prog. Ser. https://doi.org/10.3354/meps13704.
Actinopterygii	Patagonotothen brevicauda shagensis	Patagonian rockcod	0.00369786	Dureuil, M., Aeberhard, W. H., Burnett, K. A., Hueter, R. E., Tyminski, J. P. & Worm, B. (accepted) Unified natural mortality estimation for teleosts and elasmobranchs. Mar. Ecol. Prog. Ser. https://doi.org/10.3354/meps13704.
Actinopterygii	Stegastes acapulcoensis	Whitetail major	0.00276255	Dureuil, M., Aeberhard, W. H., Burnett, K. A., Hueter, R. E., Tyminski, J. P. & Worm, B. (accepted) Unified natural mortality estimation for teleosts and elasmobranchs. Mar. Ecol. Prog. Ser. https://doi.org/10.3354/meps13704.
Actinopterygii	Stegastes arcifrons	Island major	0.0188414	Dureuil, M., Aeberhard, W. H., Burnett, K. A., Hueter, R. E., Tyminski, J. P. & Worm, B. (accepted) Unified natural mortality estimation for teleosts and elasmobranchs. Mar. Ecol. Prog. Ser. https://doi.org/10.3354/meps13704.
Actinopterygii	Stegastes beebei	Whitetail major	0.00338433	Dureuil, M., Aeberhard, W. H., Burnett, K. A., Hueter, R. E., Tyminski, J. P. & Worm, B. (accepted) Unified natural mortality estimation for teleosts and elasmobranchs. Mar. Ecol. Prog. Ser. https://doi.org/10.3354/meps13704.
Actinopterygii	Stegastes flavilatus	Whitetail major	0.000275107	Dureuil, M., Aeberhard, W. H., Burnett, K. A., Hueter, R. E., Tyminski, J. P. & Worm, B. (accepted) Unified natural mortality estimation for teleosts and elasmobranchs. Mar. Ecol. Prog. Ser. https://doi.org/10.3354/meps13704.
Actinopterygii	Stegastes rectifraenum	Cortez damselfish	0.0120102	Dureuil, M., Aeberhard, W. H., Burnett, K. A., Hueter, R. E., Tyminski, J. P. & Worm, B. (accepted) Unified natural mortality estimation for teleosts and elasmobranchs. Mar. Ecol. Prog. Ser. https://doi.org/10.3354/meps13704.
Actinopterygii	Chlorurus sordidus	Daisy parrotfish	0.0677679	Dureuil, M., Aeberhard, W. H., Burnett, K. A., Hueter, R. E., Tyminski, J. P. & Worm, B. (accepted) Unified natural mortality estimation for teleosts and elasmobranchs. Mar. Ecol. Prog. Ser. https://doi.org/10.3354/meps13704.
Actinopterygii	Scarus frenatus	Bridled parrotfish	0.0280154	Dureuil, M., Aeberhard, W. H., Burnett, K. A., Hueter, R. E., Tyminski, J. P. & Worm, B. (accepted) Unified natural mortality estimation for teleosts and elasmobranchs. Mar. Ecol. Prog. Ser. https://doi.org/10.3354/meps13704.
Actinopterygii	Sparisoma viride	Stoplight parrotfish	0.115325	Dureuil, M., Aeberhard, W. H., Burnett, K. A., Hueter, R. E., Tyminski, J. P. & Worm, B. (accepted) Unified natural mortality estimation for teleosts and elasmobranchs. Mar. Ecol. Prog. Ser. https://doi.org/10.3354/meps13704.
Actinopterygii	Protonibea diacanthus	Ghol	0.00130703	Dureuil, M., Aeberhard, W. H., Burnett, K. A., Hueter, R. E., Tyminski, J. P. & Worm, B. (accepted) Unified natural mortality estimation for teleosts and elasmobranchs. Mar. Ecol. Prog. Ser. https://doi.org/10.3354/meps13704.
Actinopterygii	Umbrina robinsoni	Fusca drum	0.0168161	Dureuil, M., Aeberhard, W. H., Burnett, K. A., Hueter, R. E., Tyminski, J. P. & Worm, B. (accepted) Unified natural mortality estimation for teleosts and elasmobranchs. Mar. Ecol. Prog. Ser. https://doi.org/10.3354/meps13704.
Actinopterygii	Katsuwonus pelamis	Skipjack tuna	0.00257991	Dureuil, M., Aeberhard, W. H., Burnett, K. A., Hueter, R. E., Tyminski, J. P. & Worm, B. (accepted) Unified natural mortality estimation for teleosts and elasmobranchs. Mar. Ecol. Prog. Ser. https://doi.org/10.3354/meps13704.
Actinopterygii	Thunnus albacares	Yellowfin tuna	0.0301974	Dureuil, M., Aeberhard, W. H., Burnett, K. A., Hueter, R. E., Tyminski, J. P. & Worm, B. (accepted) Unified natural mortality estimation for teleosts and elasmobranchs. Mar. Ecol. Prog. Ser. https://doi.org/10.3354/meps13704.
Actinopterygii	Thunnus obesus	Bigeye tuna	0.0100518	Dureuil, M., Aeberhard, W. H., Burnett, K. A., Hueter, R. E., Tyminski, J. P. & Worm, B. (accepted) Unified natural mortality estimation for teleosts and elasmobranchs. Mar. Ecol. Prog. Ser. https://doi.org/10.3354/meps13704.
Actinopterygii	Cromileptes altivelis	Humpback grouper	0.0071546	Dureuil, M., Aeberhard, W. H., Burnett, K. A., Hueter, R. E., Tyminski, J. P. & Worm, B. (accepted) Unified natural mortality estimation for teleosts and elasmobranchs. Mar. Ecol. Prog. Ser. https://doi.org/10.3354/meps13704.
Actinopterygii	Epinephelus guttatus	Red hind	0.0483691	Dureuil, M., Aeberhard, W. H., Burnett, K. A., Hueter, R. E., Tyminski, J. P. & Worm, B. (accepted) Unified natural mortality estimation for teleosts and elasmobranchs. Mar. Ecol. Prog. Ser. https://doi.org/10.3354/meps13704.
Actinopterygii	Epinephelus niveatus	Snowy grouper	0.00902694	Dureuil, M., Aeberhard, W. H., Burnett, K. A., Hueter, R. E., Tyminski, J. P. & Worm, B. (accepted) Unified natural mortality estimation for teleosts and elasmobranchs. Mar. Ecol. Prog. Ser. https://doi.org/10.3354/meps13704.
Actinopterygii	Plectropomus leopardus	Coral trout	0.0951786	Dureuil, M., Aeberhard, W. H., Burnett, K. A., Hueter, R. E., Tyminski, J. P. & Worm, B. (accepted) Unified natural mortality estimation for teleosts and elasmobranchs. Mar. Ecol. Prog. Ser. https://doi.org/10.3354/meps13704.
Actinopterygii	Chrysoblephus cristiceps	Daggerhead seabream	0.00998372	Dureuil, M., Aeberhard, W. H., Burnett, K. A., Hueter, R. E., Tyminski, J. P. & Worm, B. (accepted) Unified natural mortality estimation for teleosts and elasmobranchs. Mar. Ecol. Prog. Ser. https://doi.org/10.3354/meps13704.
Actinopterygii	Chrysoblephus laticeps	Roman seabream	0.0201259	Dureuil, M., Aeberhard, W. H., Burnett, K. A., Hueter, R. E., Tyminski, J. P. & Worm, B. (accepted) Unified natural mortality estimation for teleosts and elasmobranchs. Mar. Ecol. Prog. Ser. https://doi.org/10.3354/meps13704.
Actinopterygii	Pterogymnus laniarius	Panga	0.00315111	Dureuil, M., Aeberhard, W. H., Burnett, K. A., Hueter, R. E., Tyminski, J. P. & Worm, B. (accepted) Unified natural mortality estimation for teleosts and elasmobranchs. Mar. Ecol. Prog. Ser. https://doi.org/10.3354/meps13704.
Actinopterygii	Atheresthes stomias	Arrowtooth flounder	0.00534684	Dureuil, M., Aeberhard, W. H., Burnett, K. A., Hueter, R. E., Tyminski, J. P. & Worm, B. (accepted) Unified natural mortality estimation for teleosts and elasmobranchs. Mar. Ecol. Prog. Ser. https://doi.org/10.3354/meps13704.
Actinopterygii	Hippoglossoides platessoides	American plaice	0.00164092	Dureuil, M., Aeberhard, W. H., Burnett, K. A., Hueter, R. E., Tyminski, J. P. & Worm, B. (accepted) Unified natural mortality estimation for teleosts and elasmobranchs. Mar. Ecol. Prog. Ser. https://doi.org/10.3354/meps13704.
Actinopterygii	Limanda ferruginea	Yellowtail flounder	0.00277252	Dureuil, M., Aeberhard, W. H., Burnett, K. A., Hueter, R. E., Tyminski, J. P. & Worm, B. (accepted) Unified natural mortality estimation for teleosts and elasmobranchs. Mar. Ecol. Prog. Ser. https://doi.org/10.3354/meps13704.
Actinopterygii	Hemilepidotus jordani	Yellow Irish lord	0.0125332	Dureuil, M., Aeberhard, W. H., Burnett, K. A., Hueter, R. E., Tyminski, J. P. & Worm, B. (accepted) Unified natural mortality estimation for teleosts and elasmobranchs. Mar. Ecol. Prog. Ser. https://doi.org/10.3354/meps13704.
Actinopterygii	Sebastes brevispinis	Silvergray rockfish	0.0759727	Dureuil, M., Aeberhard, W. H., Burnett, K. A., Hueter, R. E., Tyminski, J. P. & Worm, B. (accepted) Unified natural mortality estimation for teleosts and elasmobranchs. Mar. Ecol. Prog. Ser. https://doi.org/10.3354/meps13704.
Actinopterygii	Sebastes emphaeus	Puget Sound rockfish	0.00408677	Dureuil, M., Aeberhard, W. H., Burnett, K. A., Hueter, R. E., Tyminski, J. P. & Worm, B. (accepted) Unified natural mortality estimation for teleosts and elasmobranchs. Mar. Ecol. Prog. Ser. https://doi.org/10.3354/meps13704.
Actinopterygii	Sebastes flavidus	Yellowtail rockfish	0.0244775	Dureuil, M., Aeberhard, W. H., Burnett, K. A., Hueter, R. E., Tyminski, J. P. & Worm, B. (accepted) Unified natural mortality estimation for teleosts and elasmobranchs. Mar. Ecol. Prog. Ser. https://doi.org/10.3354/meps13704.
Actinopterygii	Sebastes pinniger	Canary rockfish	0.0639279	Dureuil, M., Aeberhard, W. H., Burnett, K. A., Hueter, R. E., Tyminski, J. P. & Worm, B. (accepted) Unified natural mortality estimation for teleosts and elasmobranchs. Mar. Ecol. Prog. Ser. https://doi.org/10.3354/meps13704.
Actinopterygii	Sebastes proriger	Redstripe rockfish	0.0391639	Dureuil, M., Aeberhard, W. H., Burnett, K. A., Hueter, R. E., Tyminski, J. P. & Worm, B. (accepted) Unified natural mortality estimation for teleosts and elasmobranchs. Mar. Ecol. Prog. Ser. https://doi.org/10.3354/meps13704.
Actinopterygii	Sebastes reedi	Yellowmouth rockfish	0.00708341	Dureuil, M., Aeberhard, W. H., Burnett, K. A., Hueter, R. E., Tyminski, J. P. & Worm, B. (accepted) Unified natural mortality estimation for teleosts and elasmobranchs. Mar. Ecol. Prog. Ser. https://doi.org/10.3354/meps13704.
Actinopterygii	Sebastes ruberrimus	Yelloweye rockfish	0.121797	Dureuil, M., Aeberhard, W. H., Burnett, K. A., Hueter, R. E., Tyminski, J. P. & Worm, B. (accepted) Unified natural mortality estimation for teleosts and elasmobranchs. Mar. Ecol. Prog. Ser. https://doi.org/10.3354/meps13704.
Actinopterygii	Sebastes zacentrus	Sharpchin rockfish	0.108067	Dureuil, M., Aeberhard, W. H., Burnett, K. A., Hueter, R. E., Tyminski, J. P. & Worm, B. (accepted) Unified natural mortality estimation for teleosts and elasmobranchs. Mar. Ecol. Prog. Ser. https://doi.org/10.3354/meps13704.
Actinopterygii	Allocyttus niger	Black oreo	0.00307024	Dureuil, M., Aeberhard, W. H., Burnett, K. A., Hueter, R. E., Tyminski, J. P. & Worm, B. (accepted) Unified natural mortality estimation for teleosts and elasmobranchs. Mar. Ecol. Prog. Ser. https://doi.org/10.3354/meps13704.
Amphibia	Bombina bombina	Fire-bellied Toad	0.0714924	Cogalniceanu, D., & Miaud, C. (2004). Variation in life history traits in Bombina bombina from the lower Danube floodplain. Amphibia-Reptilia, 25(1), 115-119.
Amphibia	Bufo bufo	Common Toad	0.0145022	Gittins, S. P., SP, G., & JE, S. (1982). Population age-structure of the common toad (Bufo bufo) at a lake in mid-Wales determined from annual growth rings in the phalanges. British Journal of Herpetology, (6), 249-252; Gittins, S. P. (1983). Population dynamics of the common toad (Bufo bufo) at a lake in mid-Wales. The Journal of Animal Ecology, 981-988; Tomasevic, N., Cvetkovic, D., Miaud, C., …
Amphibia	Mertensiella caucasica	Caucasian Salamander	0.0256351	Be?er, N., Avc?, A., Ilgaz, Ç., Tuniyev, S. B., Tuniyev, B. S., & Üzüm, N. (2017). Age structure and body size of Mertensiella caucasica (Waga, 1876)(Caudata: Salamandridae) in a population from Turkey. Russian Journal of Herpetology, 24(3).
Amphibia	Mertensiella luschani	Lycian salamander	0.119852	Olgun, K., Miaud, C., & Gautier, P. (2001). Age, growth, and survivorship in the viviparous salamander Mertensiella luschani from southwestern Turkey. Canadian Journal of Zoology, 79(9), 1559-1567.
Amphibia	Ommatotriton ophryticus	Northern Banded Newt	0.000643393	Ba?kale, E., Yildirim, E., Çevik, I. E., & Kaya, U. (2013). Population size and age structure of metamorphic and pedomorphic forms of Ommatotriton ophryticus (Berthold, 1846) in the northwestern Black Sea region of Turkey. Journal of Herpetology, 47(2), 270-276.
Amphibia	Ommatotriton vittatus	Southern Banded Newt	0.151711	Altun???k, A. (2018). The first demographic data and body size of the southern banded newt, Ommatotriton vittatus (Caudata: Salamandridae). Acta Herpetologica, 13(1), 13-19.
Amphibia	Rana temporaria	Common Frog	0.0195478	Gibbons, M. M., & McCarthy, T. K. (1984). Growth, maturation and survival of frogs Rana temporaria L. Holarct. Ecol. 7, 419-427; Miaud, C., Guyétant, R., & Elmberg, J. (1999). Variations in life-history traits in the common frog Rana temporaria (Amphibia: Anura): a literature review and new data from the French Alps. Journal of Zoology, 249(1), 61-73.
Amphibia	Salamadra lanzai	Lanza's alpine salamander	0.0379055	Miaud, C., Andreone, F., Ribéron, A., De Michelis, S., Clima, V., Castanet, J., ... & Guyétant, R. (2001). Variations in age, size at maturity and gestation duration among two neighbouring populations of the alpine salamander (Salamandra lanzai). Journal of Zoology, 254(2), 251-260; Olgun, K., Miaud, C., & Gautier, P. (2001). Age, growth, and survivorship in the viviparous salamander Mertensiella…
Amphibia	Triturus alpestris	Alpine Newt	0.00253977	Miaud, C. (1992). La squelettochronologie chez les Triturus (Amphibiens, Urodèles) à partir d’une étude de T. alpestris, T. helveticus et T. cristatus du sud-est de la France. Tissus durs et Âge Individuel des Vertébrés (eds J.L. Baglinière, J.Castanet, F. Conand & F.J. Meunier), pp. 363–384. Editions de l’ORSTOM, Bondy, FranceORSTOMINRA, pp. 363±384.. 363-384; Miaud, C., Guyetant, R., & Faber, H…
Amphibia	Triturus cristatus	Northern Crested Newt	0.00264293	Miaud, C. (1992). La squelettochronologie chez les Triturus (Amphibiens, Urodèles) à partir d’une étude de T. alpestris, T. helveticus et T. cristatus du sud-est de la France. Tissus durs et Âge Individuel des Vertébrés (eds J.L. Baglinière, J.Castanet, F. Conand & F.J. Meunier), pp. 363–384. Editions de l’ORSTOM, Bondy, FranceORSTOMINRA, pp. 363±384.. 363-384; Arntzen, J. W., & Teunis, S. F. M. …
Amphibia	Triturus dobrogicus	Danube Crested Newt	0.0930752	Cogalniceanu, D., & Miaud, C. (2002). Age, survival and growth in Triturus dobrogicus (Amphibia, Urodela) from the lower Danube floodplain. International Association for Danube Research, 34, 777-784.
Amphibia	Triturus helveticus	Palmate Newt	0.00230539	Miaud, C. (1992). La squelettochronologie chez les Triturus (Amphibiens, Urodèles) à partir d’une étude de T. alpestris, T. helveticus et T. cristatus du sud-est de la France. Tissus durs et Âge Individuel des Vertébrés (eds J.L. Baglinière, J.Castanet, F. Conand & F.J. Meunier), pp. 363–384. Editions de l’ORSTOM, Bondy, FranceORSTOMINRA, pp. 363±384.. 363-384.
Amphibia	Triturus marmoratus	Marbled Newt	0.0423545	Francillon-Vieillot, H., Arntzen, J. W., & Géraudie, J. (1990). Age, growth and longevity of sympatric Triturus cristatus, T. marmoratus and their hybrids (Amphibia, Urodela): a skeletochronological comparison. Journal of Herpetology, 13-22; Caetano, M. H., & Castanet, J. (1993). Variability and microevolutionary patterns in Triturus marmoratus from Portugal: age, size, longevity and individual g…
Amphibia	Triturus marmoratus pygmaeus	Pygmy Newt	0.0502999	Diaz?Paniagua, C., Mateo, J. A., & Andreu, A. C. (1996). Age and size structure of populations of small marbled newts (Triturus marmoratus pygmaeus) from Donana National Park (SW Spain). A case of dwarfism among dwarfs. Journal of Zoology, 239(1), 83-92; Jakob, C., Miaud, C., Crivelli, A. J., & Veith, M. (2003). How to cope with periods of drought? Age at maturity, longevity, and growth of marble…
Amphibia	Triturus vulgaris	Smooth Newt	0.00012207	Bell, G. (1977). The life of the smooth newt (Triturus vulgaris) after metamorphosis. Ecological Monographs, 47(3), 279-299.
Reptilia	Acanthodactylus boskianus	Bosc’s fringe-toed lizard	0.014683	Üzüm, N., Ilgaz, C., Kumlutas, Y., Gümüs, Ç., & Avci, A. (2014). The body size, age structure, and growth of Bosc's fringe-toed lizard, Acanthodactylus boskianus (Daudin, 1802). Turkish Journal of Zoology, 38(4), 383-388.
Reptilia	Coluber constrictor	Racer	0.0199773	Brown, W. S., & Parker, W. S. (1984). Growth, reproduction and demography of the racer, Coluber constrictor mormon, in northern Utah. Vertebrate ecology and systematics±a tribute to Henry S. Fitch, 13-40.
Reptilia	Dinarolacerta mosorensis	Mosor rock lizard	0.0403536	Tomaševi?-Kolarov, N., Ljubisavljevi?, K., Polovi?, L., Džuki?, G., & Kalezi?, M. L. (2010). The body size, age structure and growth pattern of the endemic Balkan mosor rock lizard (Dinarolacerta mosorensis Kolombatovi?, 1886). Acta Zoologica Academiae Scientiarum Hungaricae, 56(1), 55-71.
Reptilia	Drymarchon couperi	Eastern Indigo Snake	0.0282475	Stevenson, D. J., Enge, K. M., Carlile, L. D., Dyer, K. J., Norton, T. M., Hyslop, N. L., & Kiltie, R. A. (2009). An Eastern Indigo Snake (Drymarchon couperi) mark-recapture study in southeastern Georgia. Herpetological Conservation and Biology, 4(1), 30-42; Hyslop, N. L., Stevenson, D. J., Macey, J. N., Carlile, L. D., Jenkins, C. L., Hostetler, J. A., & Oli, M. K. (2012). Survival and populatio…
Reptilia	Holbrookia maculata	Lesser Earless Lizard	0.00859601	Jones, S. M., & Ballinger, R. E. (1987). Comparative life histories of Holbrookia maculata and Sceloporus undulatus in western Nebraska. Ecology, 68(6), 1828-1838.
Reptilia	Opheodrys aestivus	Green Snake	0.00640404	Plummer, M.V., 1985. Demography of green snakes (Opheodrys aestivus). Herpetologica, pp.373-381.
Reptilia	Podarcis tauricus	Balkan Wall Lizard	0.00897411	Altunýþýk, A., Kalayci, T. E., Uysal, Ý., Tosunoðlu, M., & Özdemir, N. (2016). AGE, ADULT SURVIVAL RATE, AND ADULT LIFE EXPECTANCY OF A Podarcis tauricus POPULATION (REPTILIA: LACERTIDAE) FROM SAROS BAY, TURKEY. Russian Journal of Herpetology, 23(4).
Reptilia	Sceloporus jarrovi	Yarrow's spiny lizard	0.0415509	Ballinger, R. E. (1973). Comparative demography of two viviparous iguanid lizards (Sceloporus jarrovi and Sceloporus poinsetti). Ecology, 54(2), 269-283; Ruby, D. E., & Dunham, A. E. (1984). A population analysis of the ovoviviparous lizard Sceloporus jarrovi in the Pinaleño mountains of southeastern Arizona. Herpetologica, 425-436.
Reptilia	Sceloporus poinsetti	Crevice spiny lizard	0.034188	Ballinger, R. E. (1973). Comparative demography of two viviparous iguanid lizards (Sceloporus jarrovi and Sceloporus poinsetti). Ecology, 54(2), 269-283.
Reptilia	Sceloporus scalaris	Montane Lizard	0.00383679	Ballinger, R. E., & Congdon, J. D. (1981). Population ecology and life history strategy of a montane lizard (Sceloporus scalaris) in southeastern Arizona. Journal of Natural History, 15(2), 213-222.
Reptilia	Sceloporus undulatus	Eastern Fence Lizard	0.00213675	Jones, S. M., & Ballinger, R. E. (1987). Comparative life histories of Holbrookia maculata and Sceloporus undulatus in western Nebraska. Ecology, 68(6), 1828-1838.
Reptilia	Trachemys scripta	Slider Turtle	0.016151	Frazer, N. B., Gibbons, J. W., & Greene, J. L. (1990). Chapter 15. Life Tables of a Slider Turtle Population. pp. 183-200. In Life History and Ecology of the Slider Turtle, J. Whitfield Gibbons (ed.). Smithsonian Institution Press. Washington, D.C.
Aves	Actitis macularius	Spotted Sandpiper	0.0150665	Blumstein, D.T. and Møller, A.P., 2008. Is sociality associated with high longevity in North American birds?. Biology letters, 4(2), pp.146-148.
Aves	Ammospiza maritima	Seaside Sparrow	0.0192495	Blumstein, D.T. and Møller, A.P., 2008. Is sociality associated with high longevity in North American birds?. Biology letters, 4(2), pp.146-148.
Aves	Ammodramus savannarum	Grasshopper Sparrow	0.0268727	Blumstein, D.T. and Møller, A.P., 2008. Is sociality associated with high longevity in North American birds?. Biology letters, 4(2), pp.146-148.
Aves	Anas laysanensis	Laysan Duck	0.159796	Blumstein, D.T. and Møller, A.P., 2008. Is sociality associated with high longevity in North American birds?. Biology letters, 4(2), pp.146-148.
Aves	Aphelocoma californica	California Scrub-Jay	0.0418487	Blumstein, D.T. and Møller, A.P., 2008. Is sociality associated with high longevity in North American birds?. Biology letters, 4(2), pp.146-148.
Aves	Auriparus flaviceps	Verdin	0.0578208	Blumstein, D.T. and Møller, A.P., 2008. Is sociality associated with high longevity in North American birds?. Biology letters, 4(2), pp.146-148.
Aves	Calcarius lapponicus	Lapland Longspur	0.142214	Blumstein, D.T. and Møller, A.P., 2008. Is sociality associated with high longevity in North American birds?. Biology letters, 4(2), pp.146-148.
Aves	Calidris alpina	Dunlin	0.0200664	Blumstein, D.T. and Møller, A.P., 2008. Is sociality associated with high longevity in North American birds?. Biology letters, 4(2), pp.146-148.
Aves	Calidris maritima	Purple Sandpiper	0.0995764	Blumstein, D.T. and Møller, A.P., 2008. Is sociality associated with high longevity in North American birds?. Biology letters, 4(2), pp.146-148.
Aves	Campylorhynchus brunneicapillus	Cactus Wren	0.0207844	Blumstein, D.T. and Møller, A.P., 2008. Is sociality associated with high longevity in North American birds?. Biology letters, 4(2), pp.146-148.
Aves	Cardinalis cardinalis	Northern Cardinal	0.000609692	Blumstein, D.T. and Møller, A.P., 2008. Is sociality associated with high longevity in North American birds?. Biology letters, 4(2), pp.146-148.
Aves	Haemorhous cassinii	Cassin's Finch	0.027251	Blumstein, D.T. and Møller, A.P., 2008. Is sociality associated with high longevity in North American birds?. Biology letters, 4(2), pp.146-148.
Aves	Chamaea fasciata	Wrentit	0.00220825	Blumstein, D.T. and Møller, A.P., 2008. Is sociality associated with high longevity in North American birds?. Biology letters, 4(2), pp.146-148.
Aves	Chasiempis sandwichensis	Hawaii Elepaio	0.10593	Blumstein, D.T. and Møller, A.P., 2008. Is sociality associated with high longevity in North American birds?. Biology letters, 4(2), pp.146-148.
Aves	Chlidonias niger	Black Tern	0.0666877	Blumstein, D.T. and Møller, A.P., 2008. Is sociality associated with high longevity in North American birds?. Biology letters, 4(2), pp.146-148.
Aves	Cinclus mexicanus	American Dipper	0.00301121	Blumstein, D.T. and Møller, A.P., 2008. Is sociality associated with high longevity in North American birds?. Biology letters, 4(2), pp.146-148.
Aves	Setophaga discolor	Prairie Warbler	0.0120882	Blumstein, D.T. and Møller, A.P., 2008. Is sociality associated with high longevity in North American birds?. Biology letters, 4(2), pp.146-148.
Aves	Setophaga kirtlandii	Kirtland's Warbler	0.0207119	Blumstein, D.T. and Møller, A.P., 2008. Is sociality associated with high longevity in North American birds?. Biology letters, 4(2), pp.146-148.
Aves	Setophaga petechia	Yellow Warbler	0.000897768	Blumstein, D.T. and Møller, A.P., 2008. Is sociality associated with high longevity in North American birds?. Biology letters, 4(2), pp.146-148.
Aves	Setophaga virens	Black-throated Green Warbler	0.0934034	Blumstein, D.T. and Møller, A.P., 2008. Is sociality associated with high longevity in North American birds?. Biology letters, 4(2), pp.146-148.
Aves	Egretta thula	Snowy Egret	0.0013261	Blumstein, D.T. and Møller, A.P., 2008. Is sociality associated with high longevity in North American birds?. Biology letters, 4(2), pp.146-148.
Aves	Empidonax virescens	Acadian Flycatcher	0.00016979	Blumstein, D.T. and Møller, A.P., 2008. Is sociality associated with high longevity in North American birds?. Biology letters, 4(2), pp.146-148.
Aves	Haematopus palliatus	American Oystercatcher	0.10277	Blumstein, D.T. and Møller, A.P., 2008. Is sociality associated with high longevity in North American birds?. Biology letters, 4(2), pp.146-148.
Aves	Hylocichla mustelina	Wood Thrush	0.0567826	Blumstein, D.T. and Møller, A.P., 2008. Is sociality associated with high longevity in North American birds?. Biology letters, 4(2), pp.146-148.
Aves	Junco hyemalis	Dark-eyed Junco	0.000308974	Blumstein, D.T. and Møller, A.P., 2008. Is sociality associated with high longevity in North American birds?. Biology letters, 4(2), pp.146-148.
Aves	Larus californicus	California Gull	0.00281104	Blumstein, D.T. and Møller, A.P., 2008. Is sociality associated with high longevity in North American birds?. Biology letters, 4(2), pp.146-148.
Aves	Larus glaucescens	Glaucous-winged Gull	0.0179109	Blumstein, D.T. and Møller, A.P., 2008. Is sociality associated with high longevity in North American birds?. Biology letters, 4(2), pp.146-148.
Aves	Melanerpes formicivorus	Acorn Woodpecker	0.0228444	Blumstein, D.T. and Møller, A.P., 2008. Is sociality associated with high longevity in North American birds?. Biology letters, 4(2), pp.146-148.
Aves	Melospiza melodia	Song Sparrow	0.00222616	Blumstein, D.T. and Møller, A.P., 2008. Is sociality associated with high longevity in North American birds?. Biology letters, 4(2), pp.146-148.
Aves	Mniotilta varia	Black-and-white Warbler	0.0212157	Blumstein, D.T. and Møller, A.P., 2008. Is sociality associated with high longevity in North American birds?. Biology letters, 4(2), pp.146-148.
Aves	Nycticorax nycticorax	Black-crowned Night-Heron	0.00040081	Blumstein, D.T. and Møller, A.P., 2008. Is sociality associated with high longevity in North American birds?. Biology letters, 4(2), pp.146-148.
Aves	Oceanodroma leucorhoa	Leach's Storm-Petrel	0.000608184	Blumstein, D.T. and Møller, A.P., 2008. Is sociality associated with high longevity in North American birds?. Biology letters, 4(2), pp.146-148.
Aves	Geothlypis formosa	Kentucky Warbler	0.036589	Blumstein, D.T. and Møller, A.P., 2008. Is sociality associated with high longevity in North American birds?. Biology letters, 4(2), pp.146-148.
Aves	Psiloscops flammeolus	Flammulated Owl	0.00412898	Blumstein, D.T. and Møller, A.P., 2008. Is sociality associated with high longevity in North American birds?. Biology letters, 4(2), pp.146-148.
Aves	Megascops kennicottii	Western Screech-Owl	0.000576235	Blumstein, D.T. and Møller, A.P., 2008. Is sociality associated with high longevity in North American birds?. Biology letters, 4(2), pp.146-148.
Aves	Poecile atricapillus	Black-capped Chickadee	0.00650453	Blumstein, D.T. and Møller, A.P., 2008. Is sociality associated with high longevity in North American birds?. Biology letters, 4(2), pp.146-148.
Aves	Baeolophus bicolor	Tufted Titmouse	0.000733535	Blumstein, D.T. and Møller, A.P., 2008. Is sociality associated with high longevity in North American birds?. Biology letters, 4(2), pp.146-148.
Aves	Poecile carolinensis	Carolina Chickadee	0.00121552	Blumstein, D.T. and Møller, A.P., 2008. Is sociality associated with high longevity in North American birds?. Biology letters, 4(2), pp.146-148.
Aves	Poecile gambeli	Mountain Chickadee	0.00138523	Blumstein, D.T. and Møller, A.P., 2008. Is sociality associated with high longevity in North American birds?. Biology letters, 4(2), pp.146-148.
Aves	Poecile rufescens	Chestnut-backed Chickadee	0.000146062	Blumstein, D.T. and Møller, A.P., 2008. Is sociality associated with high longevity in North American birds?. Biology letters, 4(2), pp.146-148.
Aves	Poecile sclateri	Mexican Chickadee	0.0058045	Blumstein, D.T. and Møller, A.P., 2008. Is sociality associated with high longevity in North American birds?. Biology letters, 4(2), pp.146-148.
Aves	Passerculus sandwichensis	Savannah Sparrow	0.00555403	Blumstein, D.T. and Møller, A.P., 2008. Is sociality associated with high longevity in North American birds?. Biology letters, 4(2), pp.146-148.
Aves	Passerella iliaca	Fox Sparrow	0.000715032	Blumstein, D.T. and Møller, A.P., 2008. Is sociality associated with high longevity in North American birds?. Biology letters, 4(2), pp.146-148.
Aves	Pheucticus melanocephalus	Black-headed Grosbeak	0.0443577	Blumstein, D.T. and Møller, A.P., 2008. Is sociality associated with high longevity in North American birds?. Biology letters, 4(2), pp.146-148.
Aves	Pipilo chlorurus	Green-tailed Towhee	0.0117112	Blumstein, D.T. and Møller, A.P., 2008. Is sociality associated with high longevity in North American birds?. Biology letters, 4(2), pp.146-148.
Aves	Pipilo erythrophthalmus	Eastern Towhee	0.00126472	Blumstein, D.T. and Møller, A.P., 2008. Is sociality associated with high longevity in North American birds?. Biology letters, 4(2), pp.146-148.
Aves	Pipilo maculatus	Spotted Towhee	0.00169695	Blumstein, D.T. and Møller, A.P., 2008. Is sociality associated with high longevity in North American birds?. Biology letters, 4(2), pp.146-148.
Aves	Piranga ludoviciana	Western Tanager	0.105734	Blumstein, D.T. and Møller, A.P., 2008. Is sociality associated with high longevity in North American birds?. Biology letters, 4(2), pp.146-148.
Aves	Plectrophenax nivalis	Snow Bunting	0.0119587	Blumstein, D.T. and Møller, A.P., 2008. Is sociality associated with high longevity in North American birds?. Biology letters, 4(2), pp.146-148.
Aves	Pluvialis squatarola	Black-bellied Plover	0.147943	Blumstein, D.T. and Møller, A.P., 2008. Is sociality associated with high longevity in North American birds?. Biology letters, 4(2), pp.146-148.
Aves	Polioptila californica	California Gnatcatcher	0.0433681	Blumstein, D.T. and Møller, A.P., 2008. Is sociality associated with high longevity in North American birds?. Biology letters, 4(2), pp.146-148.
Aves	Protonotaria citrea	Prothonotary Warbler	0.00369554	Blumstein, D.T. and Møller, A.P., 2008. Is sociality associated with high longevity in North American birds?. Biology letters, 4(2), pp.146-148.
Aves	Rostrhamus sociabilis	Snail Kite	0.104129	Blumstein, D.T. and Møller, A.P., 2008. Is sociality associated with high longevity in North American birds?. Biology letters, 4(2), pp.146-148.
Aves	Sayornis nigricans	Black Phoebe	0.0586437	Blumstein, D.T. and Møller, A.P., 2008. Is sociality associated with high longevity in North American birds?. Biology letters, 4(2), pp.146-148.
Aves	Sialia sialis	Eastern Bluebird	0.000160281	Blumstein, D.T. and Møller, A.P., 2008. Is sociality associated with high longevity in North American birds?. Biology letters, 4(2), pp.146-148.
Aves	Sitta pusilla	Brown-headed Nuthatch	0.0289244	Blumstein, D.T. and Møller, A.P., 2008. Is sociality associated with high longevity in North American birds?. Biology letters, 4(2), pp.146-148.
Aves	Sitta pygmaea	Pygmy Nuthatch	0.0296143	Blumstein, D.T. and Møller, A.P., 2008. Is sociality associated with high longevity in North American birds?. Biology letters, 4(2), pp.146-148.
Aves	Spizella breweri	Brewer's Sparrow	0.000172633	Blumstein, D.T. and Møller, A.P., 2008. Is sociality associated with high longevity in North American birds?. Biology letters, 4(2), pp.146-148.
Aves	Strix occidentalis	Spotted Owl	0.11416	Blumstein, D.T. and Møller, A.P., 2008. Is sociality associated with high longevity in North American birds?. Biology letters, 4(2), pp.146-148.
Aves	Toxostoma redivivum	California Thrasher	0.0180909	Blumstein, D.T. and Møller, A.P., 2008. Is sociality associated with high longevity in North American birds?. Biology letters, 4(2), pp.146-148.
Aves	Drepanis coccinea	Iiwi	0.00534778	Blumstein, D.T. and Møller, A.P., 2008. Is sociality associated with high longevity in North American birds?. Biology letters, 4(2), pp.146-148.
Aves	Vireo bellii	Bell's Vireo	0.00506623	Blumstein, D.T. and Møller, A.P., 2008. Is sociality associated with high longevity in North American birds?. Biology letters, 4(2), pp.146-148.
Aves	Setophaga citrina	Hooded Warbler	0.0075642	Blumstein, D.T. and Møller, A.P., 2008. Is sociality associated with high longevity in North American birds?. Biology letters, 4(2), pp.146-148.
Aves	Zonotrichia leucophrys	White-crowned Sparrow	0.000264288	Blumstein, D.T. and Møller, A.P., 2008. Is sociality associated with high longevity in North American birds?. Biology letters, 4(2), pp.146-148.
Mammalia	Aepyceros melampus	Impala	0.0389686	Promislow, D.E., 1991. Senescence in natural populations of mammals: a comparative study. Evolution, 45(8), pp.1869-1887; Sibly, R.M., Collett, D., Promislow, D.E.L., Peacock, D.J. and Harvey, P.H., 1997. Mortality rates of mammals. Journal of Zoology, 243(1), pp.1-12.
Mammalia	Alces alces	Moose	0.0155297	Sibly, R.M., Collett, D., Promislow, D.E.L., Peacock, D.J. and Harvey, P.H., 1997. Mortality rates of mammals. Journal of Zoology, 243(1), pp.1-12.
Mammalia	Connochaetes taurinus	Common Wildebeest	0.00909528	Promislow, D.E., 1991. Senescence in natural populations of mammals: a comparative study. Evolution, 45(8), pp.1869-1887; Sibly, R.M., Collett, D., Promislow, D.E.L., Peacock, D.J. and Harvey, P.H., 1997. Mortality rates of mammals. Journal of Zoology, 243(1), pp.1-12.
Mammalia	Ochotona princeps	American Pika	0.085435	Promislow, D.E., 1991. Senescence in natural populations of mammals: a comparative study. Evolution, 45(8), pp.1869-1887; Sibly, R.M., Collett, D., Promislow, D.E.L., Peacock, D.J. and Harvey, P.H., 1997. Mortality rates of mammals. Journal of Zoology, 243(1), pp.1-12.
Mammalia	Ovis dalli	Dall's Sheep	0.0415857	Promislow, D.E., 1991. Senescence in natural populations of mammals: a comparative study. Evolution, 45(8), pp.1869-1887; Sibly, R.M., Collett, D., Promislow, D.E.L., Peacock, D.J. and Harvey, P.H., 1997. Mortality rates of mammals. Journal of Zoology, 243(1), pp.1-12.
Mammalia	Pan troglodytes	Chimpanzee	0.00223168	Promislow, D.E., 1991. Senescence in natural populations of mammals: a comparative study. Evolution, 45(8), pp.1869-1887; Sibly, R.M., Collett, D., Promislow, D.E.L., Peacock, D.J. and Harvey, P.H., 1997. Mortality rates of mammals. Journal of Zoology, 243(1), pp.1-12.
Mammalia	Phacochoerus aethiopicus	Desert Warthog	0.0497871	Promislow, D.E., 1991. Senescence in natural populations of mammals: a comparative study. Evolution, 45(8), pp.1869-1887; Sibly, R.M., Collett, D., Promislow, D.E.L., Peacock, D.J. and Harvey, P.H., 1997. Mortality rates of mammals. Journal of Zoology, 243(1), pp.1-12.
Mammalia	Phoca hispida	Ringed Seal	0.0200405	Promislow, D.E., 1991. Senescence in natural populations of mammals: a comparative study. Evolution, 45(8), pp.1869-1887; Sibly, R.M., Collett, D., Promislow, D.E.L., Peacock, D.J. and Harvey, P.H., 1997. Mortality rates of mammals. Journal of Zoology, 243(1), pp.1-12.
Mammalia	Pipistrellus subflavus	Eastern Pipistrelle	0.0101529	Promislow, D.E., 1991. Senescence in natural populations of mammals: a comparative study. Evolution, 45(8), pp.1869-1887; Sibly, R.M., Collett, D., Promislow, D.E.L., Peacock, D.J. and Harvey, P.H., 1997. Mortality rates of mammals. Journal of Zoology, 243(1), pp.1-12.
Mammalia	Sciurus carolinensis	Gray Squirrel	0.0244775	Promislow, D.E., 1991. Senescence in natural populations of mammals: a comparative study. Evolution, 45(8), pp.1869-1887; Sibly, R.M., Collett, D., Promislow, D.E.L., Peacock, D.J. and Harvey, P.H., 1997. Mortality rates of mammals. Journal of Zoology, 243(1), pp.1-12.
Mammalia	Spermophilus lateralis	Golden Mantled Ground Squirrel	0.0139818	Promislow, D.E., 1991. Senescence in natural populations of mammals: a comparative study. Evolution, 45(8), pp.1869-1887; Sibly, R.M., Collett, D., Promislow, D.E.L., Peacock, D.J. and Harvey, P.H., 1997. Mortality rates of mammals. Journal of Zoology, 243(1), pp.1-12.
Mammalia	Sus scrofa	Wild Boar	0.00117088	Sibly, R.M., Collett, D., Promislow, D.E.L., Peacock, D.J. and Harvey, P.H., 1997. Mortality rates of mammals. Journal of Zoology, 243(1), pp.1-12.
Mammalia	Syncerus caffer	African Buffalo	0.00927901	Promislow, D.E., 1991. Senescence in natural populations of mammals: a comparative study. Evolution, 45(8), pp.1869-1887; Sibly, R.M., Collett, D., Promislow, D.E.L., Peacock, D.J. and Harvey, P.H., 1997. Mortality rates of mammals. Journal of Zoology, 243(1), pp.1-12.
Mammalia	Talpa europaea	European Mole	0.0374406	Sibly, R.M., Collett, D., Promislow, D.E.L., Peacock, D.J. and Harvey, P.H., 1997. Mortality rates of mammals. Journal of Zoology, 243(1), pp.1-12.
Mammalia	Tamias striatus	Eastern Chipmunk	0.0298969	Promislow, D.E., 1991. Senescence in natural populations of mammals: a comparative study. Evolution, 45(8), pp.1869-1887; Sibly, R.M., Collett, D., Promislow, D.E.L., Peacock, D.J. and Harvey, P.H., 1997. Mortality rates of mammals. Journal of Zoology, 243(1), pp.1-12.
Mammalia	Ursus americanus	American Black Bear	0.00451658	Promislow, D.E., 1991. Senescence in natural populations of mammals: a comparative study. Evolution, 45(8), pp.1869-1887; Sibly, R.M., Collett, D., Promislow, D.E.L., Peacock, D.J. and Harvey, P.H., 1997. Mortality rates of mammals. Journal of Zoology, 243(1), pp.1-12.
Mammalia	Balaenoptera borealis	sei whale	0.0148612	Ohsumi, S., 1979. Interspecies relationships among some biological parameters in cetaceans and estimation of the natural mortality coefficient of the Southern Hemisphere minke whale. Report of the International Whaling Commission, 29(1), pp.397-406.
Mammalia	Balaenoptera edeni	Bryde's whale	0.00932552	Ohsumi, S., 1979. Interspecies relationships among some biological parameters in cetaceans and estimation of the natural mortality coefficient of the Southern Hemisphere minke whale. Report of the International Whaling Commission, 29(1), pp.397-406.
Mammalia	Balaenoptera bonaerensis	Minke whale	0.00449405	Ohsumi, S., 1979. Interspecies relationships among some biological parameters in cetaceans and estimation of the natural mortality coefficient of the Southern Hemisphere minke whale. Report of the International Whaling Commission, 29(1), pp.397-406.
Mammalia	Balaenoptera physalus	fin whale	0.00959993	Ohsumi, S., 1979. Interspecies relationships among some biological parameters in cetaceans and estimation of the natural mortality coefficient of the Southern Hemisphere minke whale. Report of the International Whaling Commission, 29(1), pp.397-406.
Mammalia	Physeter macrocephalus	sperm whale	0.00670434	Ohsumi, S., 1979. Interspecies relationships among some biological parameters in cetaceans and estimation of the natural mortality coefficient of the Southern Hemisphere minke whale. Report of the International Whaling Commission, 29(1), pp.397-406.
Mammalia	Globicephala melaena	pilot whale	0.00565622	Ohsumi, S., 1979. Interspecies relationships among some biological parameters in cetaceans and estimation of the natural mortality coefficient of the Southern Hemisphere minke whale. Report of the International Whaling Commission, 29(1), pp.397-406.
Mammalia	Stenella attenuata	spotted dolphin	0.00679886	Ohsumi, S., 1979. Interspecies relationships among some biological parameters in cetaceans and estimation of the natural mortality coefficient of the Southern Hemisphere minke whale. Report of the International Whaling Commission, 29(1), pp.397-406.
Mammalia	Eschrichtius robustus	grey whale	0.040276	Mizroch, S.A., 1985. On the relationship between mortality rate and length in baleen whales. Report of the International Whaling Commission, 35, pp.505-510.
